# Supplementary material for: 1,1′-(Ethane-1,2-di­yl)bis­(3-phenyl­thio­urea)
Source: Acta Crystallogr Sect E Struct Rep Online. 2011 Oct 5;67(Pt 11):o2819. doi: 10.1107/S1600536811039936 (PMC3247560; doi:10.1107/S1600536811039936)
Supplement: Supplementary file 2 [file e-67-o2819-Isup2.hkl]

#
# h,k,l, Fc-squared, Fo-squared, sigma(Fo-squared) and status flag
#
data_I
_shelx_title ' 11m_kznd_pramod6_0s in Pbca'
_shelx_refln_list_code          4
_shelx_F_calc_maximum      162.77
_exptl_crystal_F_000       696.00
_reflns_d_resolution_high  0.7573
 
loop_
 _symmetry_equiv_pos_as_xyz
 'x, y, z'
 '-x+1/2, -y, z+1/2'
 '-x, y+1/2, -z+1/2'
 'x+1/2, -y+1/2, -z'
 '-x, -y, -z'
 'x-1/2, y, -z-1/2'
 'x, -y-1/2, z-1/2'
 '-x-1/2, y-1/2, z'
 
_cell_length_a    10.5823
_cell_length_b     9.1053
_cell_length_c    16.4163
_cell_angle_alpha  90.000
_cell_angle_beta   90.000
_cell_angle_gamma  90.000
 
_shelx_F_squared_multiplier     1.000
 
loop_
 _refln_index_h
 _refln_index_k
 _refln_index_l
 _refln_F_squared_calc
 _refln_F_squared_meas
 _refln_F_squared_sigma
 _refln_observed_status
   2   0   0     1146.72     1066.02     11.38 o
   4   0   0    13390.62    16399.11    151.35 o
   6   0   0      867.00      757.37    146.68 o
   8   0   0     4901.19     5091.61     77.95 o
  10   0   0      276.67      337.72     16.00 o
  12   0   0     2752.33     2680.69     42.39 o
   2   1   0     4797.82     5129.44    158.79 o
   4   1   0      151.87      131.57      4.58 o
   6   1   0      830.11      917.71     24.61 o
   8   1   0       90.11      107.73      7.09 o
  10   1   0       30.25       41.58      6.16 o
  12   1   0      871.86      844.11     18.40 o
   0   2   0      249.12      248.49      3.97 o
   2   2   0     7340.34     7198.29     48.63 o
   4   2   0      161.23      184.23     25.04 o
   6   2   0     4518.58     4969.71     66.05 o
   8   2   0     1927.29     1976.04     24.10 o
  10   2   0     1080.58     1041.38     18.07 o
  12   2   0      126.26      163.26     27.31 o
   2   3   0      169.76      178.25      4.65 o
   4   3   0       15.74       21.23      1.91 o
   6   3   0      738.29      643.29     62.75 o
   8   3   0      562.55      548.34     10.58 o
  10   3   0      165.84      160.14     11.61 o
  12   3   0       53.40       53.00     10.76 o
   0   4   0     3576.55     3690.18    142.71 o
   2   4   0      209.09      197.07     10.91 o
   4   4   0      144.15      123.03      7.96 o
   6   4   0       22.30        8.35      3.15 o
   8   4   0      311.48      326.82     20.24 o
  10   4   0      165.18      182.47     11.25 o
  12   4   0      165.41      204.51     15.30 o
   2   5   0      177.56      171.38      6.24 o
   4   5   0      130.51      105.95      4.73 o
   6   5   0      272.18      204.49      7.08 o
   8   5   0      663.22      593.19     12.39 o
  10   5   0        0.21       -5.50      6.26 o
  12   5   0      347.38      336.65     15.20 o
   0   6   0      287.87      249.25     22.00 o
   2   6   0      304.37      256.80      5.28 o
   4   6   0     5670.33     5422.89     62.71 o
   6   6   0      402.65      588.30     44.20 o
   8   6   0     1160.47     1098.49     14.84 o
  10   6   0      394.85      386.75     13.47 o
  12   6   0      443.76      450.43     19.41 o
   2   7   0      385.00      371.79      7.87 o
   4   7   0        6.61        4.15      3.42 o
   6   7   0      247.12      219.67      8.27 o
   8   7   0      153.48      147.83     11.87 o
  10   7   0        9.75       14.64      8.25 o
   0   8   0      627.64      614.50     15.34 o
   2   8   0     2918.71     2839.29     40.97 o
   4   8   0     2925.01     2916.36     55.88 o
   6   8   0     1208.19     1192.08     30.39 o
   8   8   0      500.82      469.28     12.14 o
  10   8   0     1098.77     1000.21     22.29 o
   2   9   0      394.08      356.32      9.95 o
   4   9   0      222.15      229.85      9.20 o
   6   9   0       58.22       85.25      9.18 o
   8   9   0       33.68       28.40      8.41 o
   0  10   0        8.30       11.18      8.50 o
   2  10   0      910.92      874.46     30.42 o
   4  10   0      230.18      240.32     11.49 o
   6  10   0      178.43      312.39     19.68 o
   2  11   0       13.27        2.39      7.23 o
   4  11   0       41.94       45.79     10.59 o
   0  12   0        3.37       39.54     21.15 o
   1   1   1      255.25      280.99      5.10 o
   2   1   1     7660.29     8349.84    134.97 o
   3   1   1     2309.94     2557.96     30.05 o
   4   1   1      277.42      323.05      5.03 o
   5   1   1      871.71     1003.01      9.64 o
   6   1   1     1531.87     1863.98     28.70 o
   7   1   1      897.53     1002.24      9.63 o
   8   1   1      575.19      674.30      7.43 o
   9   1   1       88.03      106.32      4.92 o
  10   1   1        0.74       -3.42      3.42 o
  11   1   1       24.96       19.83      5.32 o
  12   1   1       33.52       43.16      6.53 o
  13   1   1        7.08       -6.26      6.26 o
   0   2   1       49.20       49.30      2.48 o
   1   2   1      579.45      581.96      7.03 o
   2   2   1     3890.11     4283.38     50.53 o
   3   2   1     8204.96     7883.12    175.13 o
   4   2   1     1205.85     1199.36     46.45 o
   5   2   1     3695.84     4277.20     53.43 o
   6   2   1        4.34        5.50      1.45 o
   7   2   1      605.51      650.07      6.04 o
   8   2   1        2.17       11.70      2.73 o
   9   2   1     2861.87     3025.03     23.76 o
  10   2   1        4.14        8.24      4.21 o
  11   2   1      190.82      208.14      7.30 o
  12   2   1       45.84       40.03      6.90 o
  13   2   1      423.93      409.68     16.73 o
   1   3   1       95.72       91.56      2.28 o
   2   3   1       17.79       17.10      1.30 o
   3   3   1      429.50      381.66      6.83 o
   4   3   1       28.62       45.44      2.28 o
   5   3   1       18.43       24.52      1.76 o
   6   3   1       13.07       27.36      2.59 o
   7   3   1      170.64      167.64      4.03 o
   8   3   1      610.05      608.81     11.24 o
   9   3   1       58.19       75.39      5.29 o
  10   3   1       37.75       44.35      6.01 o
  11   3   1       37.82       37.28      6.85 o
  12   3   1        0.22       -4.93      5.83 o
  13   3   1       65.30       46.23      9.96 o
   0   4   1      746.10      641.51     20.37 o
   1   4   1     8573.42     8495.96    172.60 o
   2   4   1       52.15       77.01      2.69 o
   3   4   1     2283.32     2035.30     27.25 o
   4   4   1       88.38      113.91      4.17 o
   5   4   1     4283.11     4019.84     54.91 o
   6   4   1      309.02      246.00     11.45 o
   7   4   1     2450.54     2331.07     38.00 o
   8   4   1     1222.61     1142.48     15.14 o
   9   4   1     1371.77     1341.94     16.86 o
  10   4   1       35.46       44.83      5.75 o
  11   4   1     1223.80     1286.51     15.63 o
  12   4   1      357.99      378.61     10.57 o
  13   4   1      627.53      551.42     12.75 o
   1   5   1     2799.41     3107.64     45.38 o
   2   5   1      311.32      360.75      8.90 o
   3   5   1      370.25      329.13      5.68 o
   4   5   1      131.28      100.21      2.83 o
   5   5   1       12.81       13.38      2.33 o
   6   5   1       67.58       90.92      6.00 o
   7   5   1      263.71      241.85      5.46 o
   8   5   1      363.96      336.35     10.94 o
   9   5   1        3.89       -0.30      3.99 o
  10   5   1       29.74       22.94      5.39 o
  11   5   1      521.03      459.97     11.73 o
  12   5   1      110.57      129.62     10.05 o
   0   6   1      895.70     1000.20     35.63 o
   1   6   1     2464.59     2366.42     27.77 o
   2   6   1       98.31      113.44      4.06 o
   3   6   1      759.00      701.05      9.56 o
   4   6   1        9.31       51.35     18.66 o
   5   6   1      413.22      414.56     15.88 o
   6   6   1     1589.35     1501.66     10.61 o
   7   6   1     1523.32     1313.90     20.90 o
   8   6   1       39.10       95.56     22.87 o
   9   6   1      401.82      365.29      8.31 o
  10   6   1        8.54       24.34      5.14 o
  11   6   1      219.37      225.82     10.57 o
  12   6   1       93.45      128.50     18.02 o
   1   7   1      668.72      669.46      6.75 o
   2   7   1      122.92      177.20      6.08 o
   3   7   1     1103.94     1044.49     10.81 o
   4   7   1       22.16       19.96      2.94 o
   5   7   1     1188.21     1076.53     18.44 o
   6   7   1       78.57       97.10      6.42 o
   7   7   1      133.11      143.49      5.76 o
   8   7   1       73.06      110.75      7.39 o
   9   7   1      200.01      195.78      7.46 o
  10   7   1        0.77       -5.47      5.47 o
  11   7   1       22.11        2.01      7.63 o
   0   8   1      122.83      217.09     17.55 o
   1   8   1        2.51        4.35      2.88 o
   2   8   1        5.06      131.53     22.09 o
   3   8   1        1.61       -4.87      4.87 o
   4   8   1       21.09      110.84     23.34 o
   5   8   1       39.97       53.58      4.62 o
   6   8   1       80.85      413.40     61.88 o
   7   8   1       48.73       38.08      4.83 o
   8   8   1       62.77      104.40      8.95 o
   9   8   1       12.63       13.89      5.93 o
  10   8   1       22.68      399.91    169.36 o
   1   9   1       46.09       66.45      6.14 o
   2   9   1       27.51       54.39      9.47 o
   3   9   1       99.06      107.65      5.52 o
   4   9   1       57.35       92.59      5.35 o
   5   9   1       46.34       53.18      6.69 o
   6   9   1       41.60       53.89      6.26 o
   7   9   1        7.00        3.89      5.75 o
   8   9   1       61.04       74.57      6.87 o
   9   9   1       27.09        8.07     10.62 o
   0  10   1        0.12       16.78      9.24 o
   1  10   1      630.20      648.15     15.99 o
   2  10   1       10.55      193.12     58.39 o
   3  10   1      474.82      522.94     10.22 o
   4  10   1       29.12      181.88     37.78 o
   5  10   1      285.94      343.56     14.81 o
   6  10   1      526.51      563.96     13.65 o
   7  10   1      301.84      309.39     11.99 o
   1  11   1       52.76       58.37      8.23 o
   2  11   1       26.36       43.71      8.80 o
   3  11   1       44.09       50.93      9.96 o
   4  11   1        8.90        3.04      6.59 o
   5  11   1        3.86       35.12     14.90 o
   0  12   1       43.01       57.41     21.59 o
   0   0   2     3775.36     3911.53     26.17 o
   1   0   2     1787.29     1548.58     13.16 o
   2   0   2       14.73       40.26      4.23 o
   3   0   2      316.39      591.13     33.46 o
   4   0   2     6843.05     8212.49    131.68 o
   5   0   2       58.72       82.28      3.30 o
   6   0   2     4738.23     5474.57     88.48 o
   7   0   2     5020.19     5778.35     87.55 o
   8   0   2     6746.44     7239.41    127.09 o
   9   0   2      581.01      625.86     18.56 o
  10   0   2      149.72      136.11     17.43 o
  11   0   2      119.47      140.57     10.32 o
  12   0   2     1597.13     1588.12     66.85 o
  13   0   2      786.67      775.90     18.98 o
   1   1   2     6735.60     5921.53    121.40 o
   2   1   2     2592.62     2724.01     38.90 o
   3   1   2     2462.22     2864.26     53.57 o
   4   1   2     1787.71     2057.80     31.75 o
   5   1   2      421.20      511.81      6.50 o
   6   1   2      109.22      118.36      2.94 o
   7   1   2      395.51      442.23      6.87 o
   8   1   2      277.16      339.67      6.22 o
   9   1   2      701.54      743.67      9.57 o
  10   1   2        1.84        1.21      3.65 o
  11   1   2      231.31      230.14      7.42 o
  12   1   2      190.96      199.45      8.53 o
  13   1   2       97.51       89.46      8.66 o
   0   2   2    10382.51     9946.99     85.61 o
   1   2   2     3163.00     3204.45     24.00 o
   2   2   2    12780.89    12465.37    157.96 o
   3   2   2       24.04       51.37      3.03 o
   4   2   2      717.74      671.65     10.95 o
   5   2   2      969.27     1074.60     14.70 o
   6   2   2     1867.23     1898.85     21.45 o
   7   2   2      519.82      551.40      8.79 o
   8   2   2     1049.31     1079.09     15.41 o
   9   2   2      181.34      189.19      6.17 o
  10   2   2      533.13      578.37     19.58 o
  11   2   2       26.25       25.72      5.65 o
  12   2   2      153.15      175.25     13.23 o
  13   2   2       92.87       83.66      9.47 o
   1   3   2        5.55       10.59      1.09 o
   2   3   2      254.22      268.74      4.81 o
   3   3   2     1723.88     1882.02     23.17 o
   4   3   2      163.98      225.20      4.26 o
   5   3   2      364.78      390.18     12.69 o
   6   3   2       29.54       40.60      2.33 o
   7   3   2      186.63      216.01      3.97 o
   8   3   2      226.78      236.36      6.05 o
   9   3   2      468.21      463.09     11.89 o
  10   3   2        1.61       -3.58      4.41 o
  11   3   2       71.03       88.18      7.28 o
  12   3   2       96.75       97.14      8.07 o
  13   3   2       46.35       43.40      8.70 o
   0   4   2     1919.23     2155.06     62.87 o
   1   4   2       88.67       95.34      5.14 o
   2   4   2      196.04      225.51      4.74 o
   3   4   2        3.94        5.61      1.28 o
   4   4   2      115.62      147.05      5.50 o
   5   4   2      146.25      172.71      7.42 o
   6   4   2      136.79      123.88      5.65 o
   7   4   2      205.41      214.75      7.09 o
   8   4   2        0.77       13.16      3.41 o
   9   4   2       48.46       57.48      5.63 o
  10   4   2       79.98       90.98      8.39 o
  11   4   2       31.80       55.35     10.59 o
  12   4   2        0.28        7.26      6.48 o
  13   4   2       25.63       56.13     14.69 o
   1   5   2      532.75      541.44     13.55 o
   2   5   2        8.89        6.12      1.33 o
   3   5   2      449.68      383.97      8.63 o
   4   5   2      126.50      127.30      3.62 o
   5   5   2       73.99       77.45      3.31 o
   6   5   2      694.45      681.81     10.04 o
   7   5   2      453.89      422.39      6.80 o
   8   5   2       20.05       31.15      4.29 o
   9   5   2       45.19       47.81      5.08 o
  10   5   2        9.77       -0.62      4.96 o
  11   5   2        0.02        6.91      8.33 o
  12   5   2        1.99       -1.62      7.07 o
   0   6   2     4163.96     4139.01     62.32 o
   1   6   2      249.81      348.38     16.80 o
   2   6   2      677.08      576.21      9.45 o
   3   6   2      318.28      351.36      8.00 o
   4   6   2     2863.99     2623.08     41.48 o
   5   6   2      955.06      974.69     24.63 o
   6   6   2        2.00       13.71      5.93 o
   7   6   2       37.47       61.45      9.45 o
   8   6   2     1336.23     1179.41     22.87 o
   9   6   2      264.28      275.52     10.99 o
  10   6   2      247.34      227.28      8.21 o
  11   6   2       69.59       97.39     12.79 o
  12   6   2      802.95      756.29     22.96 o
   1   7   2       84.48      155.27     11.79 o
   2   7   2      316.59      347.57      4.84 o
   3   7   2       53.98       61.36     15.54 o
   4   7   2       12.40        8.87      2.83 o
   5   7   2      645.70      714.24     31.54 o
   6   7   2       19.38       16.18      3.52 o
   7   7   2      302.34      278.50      6.62 o
   8   7   2      265.18      240.49      7.02 o
   9   7   2      177.62      188.80      8.06 o
  10   7   2      150.11      151.64      8.38 o
  11   7   2       17.39        8.91      7.21 o
   0   8   2      360.02      358.60      9.30 o
   1   8   2       82.55      100.35      4.29 o
   2   8   2     1618.56     1563.13     16.37 o
   3   8   2     1763.80     1698.10     15.67 o
   4   8   2      995.50      939.31     15.17 o
   5   8   2        6.19        5.23      3.79 o
   6   8   2     1513.75     1441.20     22.53 o
   7   8   2        2.00       -3.97      3.97 o
   8   8   2      131.47      150.12      6.97 o
   9   8   2      239.36      218.57      8.84 o
  10   8   2     1423.70     1283.49     23.16 o
   1   9   2      238.32      208.02      7.71 o
   2   9   2        7.35        3.82      3.90 o
   3   9   2        2.31        4.00      3.86 o
   4   9   2      185.79      203.77      9.19 o
   5   9   2       65.58       82.74      6.72 o
   6   9   2       54.73       48.51      6.37 o
   7   9   2       44.06       38.26      6.11 o
   8   9   2       54.87       64.03      6.70 o
   9   9   2       69.94       52.94      9.82 o
   0  10   2      646.32      687.54     36.12 o
   1  10   2       92.20      220.44     19.44 o
   2  10   2      280.58      317.50      9.59 o
   3  10   2       29.95       94.57     14.30 o
   4  10   2      836.50      871.34     20.15 o
   5  10   2      295.59      404.33     21.71 o
   6  10   2      281.39      378.61     14.44 o
   7  10   2       25.74       65.01      8.56 o
   1  11   2       37.92       45.21      6.87 o
   2  11   2       60.47       67.92      8.97 o
   3  11   2       15.17       23.11      6.34 o
   4  11   2       16.08        7.89      7.29 o
   5  11   2      293.01      303.90     12.97 o
   1   1   3    13660.73    13196.51    154.14 o
   2   1   3     2902.36     2959.84     61.44 o
   3   1   3     1095.87     1263.46     47.88 o
   4   1   3     1423.07     1503.30     30.87 o
   5   1   3      802.18      960.45     26.70 o
   6   1   3       60.63       91.72      3.66 o
   7   1   3       79.48       93.16      4.25 o
   8   1   3      318.09      359.44      5.77 o
   9   1   3        4.90       11.00      3.05 o
  10   1   3        2.81       -3.88      3.88 o
  11   1   3      222.30      217.43      9.34 o
  12   1   3      100.79      131.77     10.82 o
  13   1   3       45.87       33.89      8.54 o
   0   2   3     9287.75     8809.73     98.32 o
   1   2   3    10501.00     9773.83     55.01 o
   2   2   3      232.06      166.73      3.32 o
   3   2   3     2013.60     2002.91     39.27 o
   4   2   3     3485.98     3786.81     63.46 o
   5   2   3      168.79      135.63      5.45 o
   6   2   3       29.79       57.77      2.57 o
   7   2   3      923.97     1003.92     22.94 o
   8   2   3      367.14      408.14      6.83 o
   9   2   3      206.59      225.84      6.78 o
  10   2   3     1600.70     1654.90     38.89 o
  11   2   3      765.40      781.28     23.15 o
  12   2   3      272.00      284.81     10.54 o
  13   2   3      428.89      397.23     23.82 o
   1   3   3       10.52        8.73      1.17 o
   2   3   3      500.68      499.44     12.21 o
   3   3   3      430.81      478.02      7.73 o
   4   3   3     1003.45     1144.27     20.58 o
   5   3   3      336.63      361.51     11.09 o
   6   3   3        1.76       -1.60      1.60 o
   7   3   3        2.71        0.61      2.04 o
   8   3   3       98.17      120.01      4.64 o
   9   3   3      432.87      452.88     11.91 o
  10   3   3       10.42        8.77      4.55 o
  11   3   3       12.16        9.27      5.43 o
  12   3   3       76.90       69.13      8.38 o
  13   3   3      117.08      129.05     15.30 o
   0   4   3     7283.58     6916.35    155.96 o
   1   4   3     1887.94     1718.83     24.11 o
   2   4   3     1018.77     1006.55     14.19 o
   3   4   3     3331.92     3109.98     39.53 o
   4   4   3     5388.84     5431.48     68.65 o
   5   4   3     1623.08     1515.23     17.11 o
   6   4   3      742.19      672.33     10.01 o
   7   4   3     1439.84     1346.90     22.71 o
   8   4   3     1669.54     1578.87     23.77 o
   9   4   3     1643.87     1569.15     36.54 o
  10   4   3        6.00       15.33      5.54 o
  11   4   3      274.41      297.25     14.29 o
  12   4   3      203.81      209.55     11.17 o
  13   4   3      770.60      743.76     29.93 o
   1   5   3      158.98      149.34      4.58 o
   2   5   3      781.53      746.53      9.59 o
   3   5   3      209.43      208.46      4.89 o
   4   5   3       75.35       84.49      2.96 o
   5   5   3        1.13       -0.83      2.03 o
   6   5   3      291.50      263.81      8.01 o
   7   5   3      128.77      143.76      4.66 o
   8   5   3       43.53       53.76      4.51 o
   9   5   3        9.98        0.66      4.42 o
  10   5   3        8.22        1.47      5.25 o
  11   5   3       14.55       14.70      6.80 o
  12   5   3      165.29      183.46     12.30 o
   0   6   3      295.97      366.61     20.41 o
   1   6   3      581.37      557.40      9.12 o
   2   6   3      515.02      506.03     10.59 o
   3   6   3      679.33      662.70     10.33 o
   4   6   3      117.13      138.79     14.01 o
   5   6   3     1873.35     1796.88     30.01 o
   6   6   3     1578.66     1454.95     14.07 o
   7   6   3      583.17      525.25      7.68 o
   8   6   3      326.18      345.53     25.22 o
   9   6   3      270.54      313.36     11.83 o
  10   6   3       84.68      103.17      7.09 o
  11   6   3      245.37      262.56     11.01 o
   1   7   3       13.90       12.90      2.19 o
   2   7   3       58.98       97.36      4.26 o
   3   7   3       27.82       30.42      3.07 o
   4   7   3      641.43      614.28      7.07 o
   5   7   3        1.30       13.21      6.50 o
   6   7   3       22.67       17.01      3.78 o
   7   7   3        3.55        4.59      5.51 o
   8   7   3      159.00      151.62      6.24 o
   9   7   3        8.08        9.28      5.46 o
  10   7   3      120.68      142.49      9.31 o
  11   7   3       20.17        2.62      7.28 o
   0   8   3        1.71       19.85      4.27 o
   1   8   3        9.20       19.98      3.48 o
   2   8   3      417.76      633.41     29.65 o
   4   8   3      254.99      338.37     22.44 o
   5   8   3        1.45        9.46      4.46 o
   6   8   3        9.58      201.78     86.27 o
   7   8   3        7.41       24.18      4.76 o
   8   8   3       12.27       35.24      6.11 o
   9   8   3        3.96       32.09      9.77 o
  10   8   3        8.97      140.65     53.97 o
   1   9   3        0.01        6.46      5.06 o
   2   9   3       15.76       11.50      4.47 o
   3   9   3       88.87       89.29      6.31 o
   4   9   3      260.44      280.38      7.40 o
   5   9   3        0.12       -5.02      5.02 o
   6   9   3        1.12       -2.15      4.62 o
   7   9   3       13.04       -3.09      5.06 o
   8   9   3        0.04       -3.46      5.45 o
   9   9   3        5.28       20.90      8.85 o
   0  10   3      469.53      559.09     22.53 o
   1  10   3      152.20      183.88      7.17 o
   2  10   3      300.81      307.02     10.12 o
   3  10   3      222.80      265.73     17.09 o
   4  10   3       21.58      158.79     43.31 o
   5  10   3      544.11      584.23     17.83 o
   6  10   3      246.44      290.11      9.53 o
   7  10   3      193.89      202.29     10.96 o
   1  11   3       24.96       17.95      6.01 o
   2  11   3        2.33        0.74      5.71 o
   3  11   3       38.14       48.42      7.58 o
   4  11   3       12.00       21.03      8.29 o
   5  11   3        4.34       21.51     11.40 o
   0   0   4      202.31      295.47      5.59 o
   1   0   4    26494.15    24438.49    252.15 o
   2   0   4    17268.72    16638.71    387.75 o
   3   0   4      154.53      301.44      7.93 o
   4   0   4     4025.67     4261.04    129.27 o
   5   0   4     4151.17     4819.44    117.38 o
   6   0   4      453.56      433.61      8.81 o
   7   0   4     1369.04     1420.48     38.91 o
   8   0   4      570.69      621.29     21.18 o
   9   0   4     1990.99     2112.59     84.79 o
  10   0   4     1775.21     1812.95     83.87 o
  11   0   4       50.79       29.36      9.91 o
  12   0   4        4.46        9.76      8.54 o
  13   0   4     1574.00     1541.57     61.80 o
   1   1   4     2606.57     2246.87     38.40 o
   2   1   4     5324.08     5088.34     66.47 o
   3   1   4      808.08      799.44     15.22 o
   4   1   4      156.29      227.19      4.46 o
   5   1   4       75.23       94.54      3.57 o
   6   1   4        0.70       -0.89      1.22 o
   7   1   4      653.15      684.55     12.09 o
   8   1   4        8.50       13.96      2.66 o
   9   1   4      156.65      130.68     15.05 o
  10   1   4        0.21       -4.31      4.31 o
  11   1   4      486.26      484.82     16.28 o
  12   1   4       19.69       -0.09      6.23 o
  13   1   4       80.09       86.47     10.68 o
   0   2   4      419.54      423.40     10.50 o
   1   2   4     3401.34     3236.08     32.61 o
   2   2   4       74.16      151.22     10.38 o
   3   2   4      325.95      340.19     14.09 o
   4   2   4     1178.21     1190.06     31.02 o
   5   2   4      793.23      770.81     17.68 o
   6   2   4     1133.21     1141.09     20.72 o
   7   2   4     1913.22     1995.37     38.95 o
   8   2   4      217.10      233.72      6.36 o
   9   2   4      608.10      590.65     11.75 o
  10   2   4      476.13      540.37     18.55 o
  11   2   4      310.36      354.26     15.08 o
  12   2   4      397.81      401.79     15.65 o
  13   2   4      176.08      187.41     17.80 o
   1   3   4      227.41      231.12      4.26 o
   2   3   4     3016.08     3151.64     62.84 o
   3   3   4      838.32      811.20     21.36 o
   4   3   4      409.88      441.63      6.92 o
   5   3   4      455.98      454.09      9.14 o
   6   3   4      100.55      125.92      3.25 o
   7   3   4       10.40        3.72      2.19 o
   8   3   4      123.38      148.39      4.96 o
   9   3   4        4.79        5.50      3.63 o
  10   3   4      518.99      526.02     17.28 o
  11   3   4        4.66       -5.11      5.40 o
  12   3   4       46.65       52.95      9.40 o
  13   3   4      132.03      140.14     17.92 o
   0   4   4      921.30      986.60     23.29 o
   1   4   4       52.53       72.55      2.85 o
   2   4   4       92.16      100.01      3.64 o
   3   4   4      104.21      158.46      5.37 o
   4   4   4       24.94       27.89      2.53 o
   5   4   4       79.23      108.70      4.42 o
   6   4   4       32.60       55.35      3.22 o
   7   4   4      268.96      258.90      6.75 o
   8   4   4       47.26       51.22      4.77 o
   9   4   4        6.26       14.83      4.38 o
  10   4   4      338.27      368.44     28.86 o
  11   4   4      128.38      154.11     11.52 o
  12   4   4      104.09      107.85      9.60 o
   1   5   4      243.57      209.33      3.24 o
   2   5   4       17.18       28.68      2.62 o
   3   5   4      549.82      524.94      6.92 o
   4   5   4       18.38       25.60      2.31 o
   5   5   4      324.23      309.93      5.06 o
   6   5   4      240.24      227.81      6.93 o
   7   5   4      360.01      333.23      6.21 o
   8   5   4       11.54        9.04      4.09 o
   9   5   4        0.47       -4.11      4.11 o
  10   5   4      168.37      182.62      8.65 o
  11   5   4      342.22      309.25     13.49 o
  12   5   4       84.13       88.51      9.78 o
   0   6   4     1440.87     1410.21     37.05 o
   1   6   4      486.82      435.33      8.29 o
   2   6   4        6.43       24.45      2.16 o
   3   6   4      841.75      893.70     13.23 o
   4   6   4      978.12      873.14     20.80 o
   5   6   4     1539.38     1510.82     32.57 o
   6   6   4      683.30      689.68     25.10 o
   7   6   4       39.58       59.04      6.27 o
   8   6   4      244.63      253.80     10.76 o
   9   6   4      789.21      780.11     11.83 o
  10   6   4       29.13       37.24      6.23 o
  11   6   4      309.35      343.62     13.31 o
   1   7   4      105.76      121.15      3.65 o
   2   7   4      415.80      388.68      8.77 o
   3   7   4      470.93      459.07      6.74 o
   4   7   4       17.37       20.46      5.37 o
   5   7   4      190.03      177.88     11.67 o
   6   7   4        8.00        9.74      3.70 o
   7   7   4       14.55        4.68      3.89 o
   8   7   4        2.98       -1.40      4.16 o
   9   7   4       42.36       37.97      5.87 o
  10   7   4        0.26        4.21      6.00 o
  11   7   4        0.02       -6.79      6.79 o
   0   8   4      639.34      554.61      9.74 o
   1   8   4      302.96      321.25      5.96 o
   2   8   4     2533.31     2434.14     30.14 o
   3   8   4     2817.43     2786.61     36.13 o
   4   8   4        0.77        5.85      3.79 o
   5   8   4      830.68      790.22     13.20 o
   6   8   4      511.71      498.35     10.83 o
   7   8   4      587.09      540.61     11.74 o
   8   8   4      352.26      320.52      7.94 o
   9   8   4      378.94      323.50      9.94 o
  10   8   4      114.74      109.88     10.16 o
   1   9   4      163.52      150.66      6.06 o
   2   9   4        0.16       -2.68      3.96 o
   3   9   4        7.89        8.27      4.25 o
   4   9   4      170.76      179.70      6.70 o
   5   9   4       28.96       19.65      5.69 o
   6   9   4        5.72        1.91      4.74 o
   7   9   4       36.13       22.73      5.56 o
   8   9   4        8.59       -5.52      5.52 o
   0  10   4      395.90      461.06     19.51 o
   1  10   4      124.18      160.25      7.33 o
   2  10   4        2.23       18.17      5.14 o
   3  10   4      436.12      469.60     12.54 o
   4  10   4      230.49      313.20     26.19 o
   5  10   4      130.27      218.29     11.71 o
   6  10   4       10.98       24.84      7.14 o
   7  10   4      123.06      141.75     11.29 o
   1  11   4        0.17       -1.70      5.64 o
   2  11   4        0.01       -5.61      5.65 o
   3  11   4        4.40        2.42      5.70 o
   4  11   4        5.90        8.02     10.61 o
   5  11   4        3.06        2.71      8.13 o
   1   1   5      178.18      214.52      5.08 o
   2   1   5      153.22      153.63      5.30 o
   3   1   5       63.48       75.15      3.44 o
   4   1   5       56.98      104.15      4.31 o
   5   1   5     1299.76     1534.85     24.58 o
   6   1   5        4.69        3.69      1.51 o
   7   1   5        5.71       -1.24      2.06 o
   8   1   5       14.74       14.44      2.63 o
   9   1   5        0.07        0.78      3.20 o
  10   1   5      101.93      121.62      9.04 o
  11   1   5       97.40      101.17      7.17 o
  12   1   5       15.00        6.96      7.26 o
  13   1   5        4.62       -8.22      8.22 o
   0   2   5     1773.49     1749.81     35.20 o
   1   2   5     1168.06     1014.57     15.58 o
   2   2   5      372.74      443.17     12.84 o
   3   2   5     1275.92     1353.66     20.41 o
   4   2   5     9232.82     9835.05    135.08 o
   5   2   5     2048.39     2029.43     43.49 o
   6   2   5      977.44      872.53     23.68 o
   7   2   5      894.55      899.86     29.60 o
   8   2   5     3205.57     3277.92     84.13 o
   9   2   5        3.63       -3.36      3.62 o
  10   2   5        8.73       10.70      4.99 o
  11   2   5      297.15      299.64     15.46 o
  12   2   5      293.48      328.85     21.07 o
  13   2   5       16.47       -3.89     10.73 o
   1   3   5     1382.98     1428.47     22.99 o
   2   3   5       75.39       85.89      3.86 o
   3   3   5     1126.08     1137.39     21.94 o
   4   3   5     1331.96     1237.88     18.68 o
   5   3   5      532.30      521.35     11.33 o
   6   3   5       63.40       72.86      4.02 o
   7   3   5       85.64      102.65      3.76 o
   8   3   5      121.98      145.08      5.34 o
   9   3   5       43.68       58.11      5.04 o
  10   3   5       29.96       34.95      5.54 o
  11   3   5       25.92       13.12      6.11 o
  12   3   5       86.82       77.18      8.81 o
  13   3   5       35.55       26.45     10.14 o
   0   4   5     4484.92     4578.53     90.96 o
   1   4   5      854.14      752.38     10.48 o
   2   4   5     2716.99     2609.35     35.74 o
   3   4   5     1891.99     1815.01     27.32 o
   4   4   5      470.09      384.07      6.77 o
   5   4   5      292.52      260.56      4.96 o
   6   4   5     2226.28     2153.81     27.87 o
   7   4   5      255.30      208.62     12.92 o
   8   4   5     1031.20      966.37     22.19 o
   9   4   5      318.85      309.83      8.80 o
  10   4   5     1920.62     1999.91     76.20 o
  11   4   5      112.09      118.37      9.37 o
  12   4   5      863.55      804.77     43.24 o
   1   5   5      300.33      259.23      4.41 o
   2   5   5        6.66        2.14      1.49 o
   3   5   5       30.20       32.38      1.97 o
   4   5   5       62.49       46.74      2.59 o
   5   5   5      285.24      272.24      7.39 o
   6   5   5        3.21       -2.75      2.75 o
   7   5   5       56.67       74.25      4.33 o
   8   5   5       91.39      102.02      5.77 o
   9   5   5      130.90      123.86      6.47 o
  10   5   5       31.29       26.06      5.81 o
  11   5   5        7.02        6.36      9.79 o
  12   5   5      297.42      290.35     11.56 o
   0   6   5     2813.74     2786.92     40.67 o
   1   6   5       13.44       11.89      2.02 o
   2   6   5     1657.67     1539.16     16.27 o
   3   6   5      728.11      698.83     14.38 o
   4   6   5     1003.03      936.84     14.84 o
   5   6   5       20.76        7.75      3.42 o
   6   6   5      250.77      280.94      9.79 o
   7   6   5        1.68        0.23      3.52 o
   8   6   5      464.05      439.96     10.55 o
   9   6   5      211.52      270.93     18.88 o
  10   6   5      220.48      210.71      8.08 o
  11   6   5      250.67      265.10     12.48 o
   1   7   5      293.75      286.50      8.30 o
   2   7   5       22.19       32.04      2.98 o
   3   7   5      314.56      298.00      5.23 o
   4   7   5      496.52      440.84      8.42 o
   5   7   5       83.00       71.75      4.87 o
   6   7   5      422.74      356.35      8.67 o
   7   7   5       13.68        7.23      4.15 o
   8   7   5        1.39       -4.13      4.13 o
   9   7   5      204.85      202.33      9.60 o
  10   7   5      131.58      143.59     11.66 o
   0   8   5      239.71      214.93      7.83 o
   1   8   5        1.64       14.36      3.77 o
   2   8   5       13.78       36.34      6.14 o
   3   8   5       13.53       17.66      4.02 o
   4   8   5       50.56       47.61      4.17 o
   5   8   5        9.42       44.10     23.23 o
   6   8   5      137.48      172.83     13.33 o
   7   8   5        0.58       22.25      8.04 o
   8   8   5        4.47       26.70      5.83 o
   9   8   5        0.03        8.74      7.88 o
   1   9   5        4.55       12.37      3.98 o
   2   9   5        0.08        2.84      4.05 o
   3   9   5        2.05       -0.82      4.21 o
   4   9   5      240.73      233.55      8.42 o
   5   9   5        2.61        6.14      4.56 o
   6   9   5        0.47       -4.65      4.65 o
   7   9   5        0.19       -4.96      4.96 o
   8   9   5        0.12       -5.95      6.08 o
   0  10   5      434.19      489.87     16.80 o
   1  10   5       51.87       69.73      5.76 o
   2  10   5      157.02      182.90      7.88 o
   3  10   5      190.48      246.68      9.80 o
   4  10   5      767.89      824.86     22.84 o
   5  10   5       17.66       49.10      8.74 o
   6  10   5       58.74       51.71      8.44 o
   7  10   5       18.07       22.90      8.10 o
   1  11   5       43.43       61.63      7.22 o
   2  11   5        0.56       -1.59      5.75 o
   3  11   5        7.32        5.01      5.83 o
   4  11   5        0.41        2.53      8.38 o
   0   0   6    12601.30    12451.39    408.87 o
   1   0   6     6487.66     6236.46    124.66 o
   2   0   6     2649.66     2533.37     52.04 o
   3   0   6     3502.28     3443.26     76.98 o
   4   0   6      740.36      796.58     18.80 o
   5   0   6     2901.80     3042.46     74.39 o
   6   0   6       50.37      117.55      3.19 o
   7   0   6     1617.85     1762.55     61.15 o
   8   0   6       28.59       25.98      5.32 o
   9   0   6     2676.92     2962.78    111.73 o
  10   0   6      558.89      549.13     31.72 o
  11   0   6     1038.01     1069.71     65.32 o
  12   0   6      161.24      193.53     19.17 o
  13   0   6     1119.39     1087.72     79.89 o
   1   1   6      287.59      314.92      5.90 o
   2   1   6      377.63      335.72      5.92 o
   3   1   6      445.07      513.68     14.61 o
   4   1   6     1057.82     1167.55     27.82 o
   5   1   6       64.83       74.96      2.56 o
   6   1   6       42.96       33.94      2.23 o
   7   1   6       29.14       43.41      2.66 o
   8   1   6      342.60      360.14     18.41 o
   9   1   6      375.14      386.25      9.19 o
  10   1   6      330.01      354.69      9.45 o
  11   1   6        7.88        8.57      5.66 o
  12   1   6      276.82      265.48     13.41 o
  13   1   6      135.01      156.34     18.38 o
   0   2   6       78.31       82.91      3.54 o
   1   2   6     3496.80     3213.32     41.73 o
   2   2   6     2169.78     2065.47     24.29 o
   3   2   6     4740.62     5084.30     62.16 o
   4   2   6       81.09       56.58      2.22 o
   5   2   6      647.97      649.75     14.71 o
   6   2   6       87.58       87.36      2.88 o
   7   2   6     2105.25     2162.30     51.31 o
   8   2   6      149.88      174.93      7.39 o
   9   2   6      486.37      466.69     15.14 o
  10   2   6      225.65      276.74     10.16 o
  11   2   6      288.96      287.66     12.00 o
  12   2   6       10.73       15.82      7.40 o
  13   2   6      171.88      203.52     16.94 o
   1   3   6      133.16      130.14      3.11 o
   2   3   6      360.17      380.87      8.73 o
   3   3   6      169.62      151.18      3.05 o
   4   3   6      570.02      549.94      7.85 o
   5   3   6       35.17       54.77      2.51 o
   6   3   6      533.32      455.09     33.88 o
   7   3   6      324.51      277.36      4.79 o
   8   3   6      201.11      174.65      5.66 o
   9   3   6      449.62      404.75     14.40 o
  10   3   6       25.35       34.00      5.67 o
  11   3   6      141.62      143.14      8.78 o
  12   3   6       25.19       -2.51      7.45 o
   0   4   6        9.43       14.66      2.31 o
   1   4   6       89.69      137.73      3.27 o
   2   4   6      729.09      752.85     12.84 o
   3   4   6     1069.44     1187.71     18.98 o
   4   4   6      151.18      185.43      7.42 o
   5   4   6      205.91      178.17      4.37 o
   6   4   6       35.40       44.77      3.24 o
   7   4   6        4.72        2.38      2.61 o
   8   4   6       15.54       16.95      4.15 o
   9   4   6        0.31       -0.50      4.25 o
  10   4   6        7.23        9.76      5.72 o
  11   4   6       43.23       41.83      7.45 o
  12   4   6       23.42       35.25     11.31 o
   1   5   6       70.46       61.82      2.30 o
   2   5   6      137.65      118.40      3.45 o
   3   5   6      179.79      197.63      3.57 o
   4   5   6       47.11       56.68      2.73 o
   5   5   6      720.80      715.55      9.46 o
   6   5   6        6.10       -2.85      2.85 o
   7   5   6       85.94       76.58      4.40 o
   8   5   6       51.30       58.14      5.14 o
   9   5   6        0.09       -4.46      4.46 o
  10   5   6        1.45       -5.22      5.22 o
  11   5   6        2.48       -6.30      6.30 o
  12   5   6        7.23        2.93     10.26 o
   0   6   6      132.25      129.22      6.44 o
   1   6   6      741.24      701.15      8.15 o
   2   6   6      759.30      694.50     13.43 o
   3   6   6     2083.27     2020.95     46.13 o
   4   6   6      783.29      767.83     11.25 o
   5   6   6      702.62      668.98     15.45 o
   6   6   6      432.10      403.19      9.79 o
   7   6   6      595.18      529.52     14.24 o
   8   6   6        0.53       12.47      4.15 o
   9   6   6      561.62      544.04     13.86 o
  10   6   6      138.57      173.38     11.55 o
  11   6   6      129.67      157.78     24.44 o
   1   7   6        2.62       -2.42      2.42 o
   2   7   6        4.24       -2.60      2.60 o
   3   7   6       28.16       22.55      3.18 o
   4   7   6      356.20      343.63      7.72 o
   5   7   6      127.24      122.66      5.69 o
   6   7   6      268.29      236.66      7.91 o
   7   7   6       33.90       37.75      4.82 o
   8   7   6      181.78      167.07      6.89 o
   9   7   6       50.43       70.79      6.82 o
  10   7   6        8.01       -0.81      6.09 o
   0   8   6      226.44      195.27      7.84 o
   1   8   6     1596.54     1599.33     20.41 o
   2   8   6      225.52      218.55      5.56 o
   3   8   6      230.71      207.55      5.90 o
   4   8   6       80.76       74.59      4.63 o
   5   8   6     1945.62     1811.98     34.32 o
   6   8   6      238.29      208.64      7.62 o
   7   8   6      692.06      647.74     19.18 o
   8   8   6      461.18      405.85      9.52 o
   9   8   6      416.40      356.17      9.94 o
   1   9   6      108.68      111.03      5.75 o
   2   9   6      169.54      173.77      6.80 o
   3   9   6       12.39        3.44      4.59 o
   4   9   6        0.46        6.24      4.18 o
   5   9   6       76.60       83.20      6.26 o
   6   9   6       32.69       30.96      5.62 o
   7   9   6        1.71       -5.18      5.18 o
   8   9   6       14.02        0.08      6.42 o
   0  10   6      285.06      278.96     16.91 o
   1  10   6      406.09      409.22      9.82 o
   2  10   6        7.56       13.98      5.38 o
   3  10   6      526.95      553.62     10.79 o
   4  10   6       36.81       72.84     13.29 o
   5  10   6      346.90      353.79     14.07 o
   6  10   6        1.62        0.26      7.54 o
   1  11   6       23.89       27.62      6.68 o
   2  11   6        6.52       14.85      6.35 o
   3  11   6       10.47        9.04      6.81 o
   4  11   6        0.00       -1.35      8.49 o
   1   1   7     2088.49     2198.70     30.66 o
   2   1   7        2.04       24.57      2.44 o
   3   1   7      948.21      991.64     10.89 o
   4   1   7       89.55       75.84      4.19 o
   5   1   7      431.61      430.51     10.83 o
   6   1   7      190.70      176.47      5.73 o
   7   1   7     1138.97     1168.43     35.57 o
   8   1   7        4.36        2.60      2.92 o
   9   1   7       45.72       45.34      4.51 o
  10   1   7        3.13       -1.23      4.50 o
  11   1   7      300.64      293.91     10.94 o
  12   1   7      344.62      383.15     17.42 o
  13   1   7      129.00      144.59     18.54 o
   0   2   7     5708.33     5778.82     81.73 o
   1   2   7       36.16       80.77      2.50 o
   2   2   7     3366.81     3195.28     37.71 o
   3   2   7      307.84      301.13      7.92 o
   4   2   7       13.71       15.54      1.54 o
   5   2   7      235.40      248.63      3.85 o
   6   2   7      692.12      709.11     12.99 o
   7   2   7      279.59      276.76      6.82 o
   8   2   7     1194.86     1186.26     26.51 o
   9   2   7       31.44       31.47      4.72 o
  10   2   7      579.05      600.61     27.79 o
  11   2   7       41.56       32.53      6.90 o
  12   2   7      857.67      820.25     39.69 o
  13   2   7        0.24       -8.51      8.51 o
   1   3   7       61.86       74.39      2.34 o
   2   3   7      593.94      706.84     12.24 o
   3   3   7      250.88      265.57      5.72 o
   4   3   7        1.80       -1.56      1.56 o
   5   3   7      222.11      210.45      4.35 o
   6   3   7       61.64       79.36      3.39 o
   7   3   7      129.23      108.42      5.03 o
   8   3   7       16.71       11.16      3.81 o
   9   3   7       71.15       79.05      7.20 o
  10   3   7      292.31      307.02     13.23 o
  11   3   7       36.74       22.38      6.84 o
  12   3   7       28.60        2.62      7.85 o
   0   4   7     3644.32     3361.00     73.87 o
   1   4   7      366.03      405.13      7.02 o
   2   4   7     2625.22     2513.02     28.81 o
   3   4   7        2.96       16.43      1.95 o
   4   4   7     3911.10     3637.63     44.44 o
   5   4   7       26.19       38.38      2.53 o
   6   4   7     3614.58     3329.87     59.00 o
   7   4   7       24.44       29.42      3.63 o
   8   4   7      841.40      837.93     25.15 o
   9   4   7      113.16      117.24      6.85 o
  10   4   7      719.81      732.43     28.26 o
  11   4   7      176.61      164.05      9.90 o
  12   4   7      389.11      357.01     23.16 o
   1   5   7       38.68       66.53      3.71 o
   2   5   7       81.26      107.30      2.96 o
   3   5   7       76.58       81.99      3.66 o
   4   5   7       55.57       63.24      3.95 o
   5   5   7       58.57       61.79      3.35 o
   6   5   7        3.51       -0.03      3.10 o
   7   5   7       17.40       10.54      3.55 o
   8   5   7      394.93      359.88     10.61 o
   9   5   7       21.84       10.09      5.00 o
  10   5   7        9.44        1.24      5.71 o
  11   5   7        0.08       -6.50      6.50 o
   0   6   7        2.42       10.08      3.46 o
   1   6   7       68.59       68.35      2.98 o
   2   6   7      762.29      686.69      9.58 o
   3   6   7       12.06       10.99      2.48 o
   4   6   7     1764.40     1715.40     29.75 o
   5   6   7       38.74       65.83      4.54 o
   6   6   7      187.34      205.23      7.65 o
   7   6   7      354.21      322.48     13.58 o
   8   6   7      923.02      834.75     20.60 o
   9   6   7       48.25       47.03      6.31 o
  10   6   7      556.73      511.53     19.44 o
  11   6   7        4.96       -6.80      7.28 o
   1   7   7      132.86      144.38      4.59 o
   2   7   7      584.99      556.77      7.70 o
   3   7   7        9.45        7.60      2.97 o
   4   7   7        0.40       -1.04      3.16 o
   5   7   7      229.91      211.43      8.15 o
   6   7   7        9.07        9.53      4.30 o
   7   7   7       55.43       42.40      5.05 o
   8   7   7        2.36       -1.20      4.46 o
   9   7   7       46.72       41.96      6.59 o
  10   7   7        0.68       -6.07      6.07 o
   0   8   7      156.90      209.10      8.20 o
   1   8   7        7.84       42.04      5.59 o
   2   8   7       23.51       21.17      3.87 o
   3   8   7       45.80       54.69      4.45 o
   4   8   7       17.82       15.86      4.00 o
   5   8   7       39.57       56.05      8.57 o
   6   8   7       16.77       15.21      4.83 o
   7   8   7       63.22      101.14      8.32 o
   8   8   7        9.61       15.75      5.56 o
   9   8   7       43.44       47.70      9.27 o
   1   9   7       95.05      106.78      6.13 o
   2   9   7      304.61      302.75      7.74 o
   3   9   7      323.33      295.53      9.44 o
   4   9   7        7.38        5.29      4.20 o
   5   9   7        5.12        3.12      4.84 o
   6   9   7       33.82       26.55      5.70 o
   7   9   7       21.69        9.58      6.17 o
   8   9   7        9.62        5.03      6.68 o
   0  10   7       94.83       95.03      9.17 o
   1  10   7       27.46       34.05      5.45 o
   2  10   7      635.88      626.61     23.37 o
   3  10   7       20.56       51.06      6.33 o
   4  10   7      436.43      420.15     19.68 o
   5  10   7        6.70       27.78      7.94 o
   6  10   7       86.68       87.96      9.65 o
   1  11   7        2.10        0.73      6.10 o
   2  11   7       16.21       23.63      6.71 o
   3  11   7        5.11       -3.16      7.96 o
   0   0   8      199.00      242.26     11.00 o
   1   0   8     1451.45     1261.27     24.19 o
   2   0   8      151.45      130.25      3.34 o
   3   0   8     5762.95     5804.18    111.99 o
   4   0   8      663.48      814.71     15.52 o
   5   0   8     7512.91     7214.23    198.88 o
   6   0   8        1.48        7.39      2.21 o
   7   0   8      932.47      962.53     41.49 o
   8   0   8      894.53      892.66     29.87 o
   9   0   8     1098.44     1162.92     53.86 o
  10   0   8        2.43        3.06      6.54 o
  11   0   8     1236.75     1209.55     66.31 o
  12   0   8       34.20       30.01     12.30 o
   1   1   8     2201.38     2165.76     26.77 o
   2   1   8      215.73      202.61      5.16 o
   3   1   8       31.56       53.88      2.38 o
   4   1   8        8.72       10.48      1.43 o
   5   1   8       31.34       42.14      2.53 o
   6   1   8      177.31      184.94      3.24 o
   7   1   8       55.02       76.44      3.37 o
   8   1   8      179.95      142.59      8.27 o
   9   1   8       57.11       62.83      5.16 o
  10   1   8       42.40       34.48      5.28 o
  11   1   8        5.22       -4.50      6.27 o
  12   1   8      135.66      155.07     16.57 o
   0   2   8     2938.97     3047.10    131.71 o
   1   2   8      764.66      641.12     12.52 o
   2   2   8      162.51      128.28      2.85 o
   3   2   8     1402.74     1304.62     13.72 o
   4   2   8       12.55       15.85      1.60 o
   5   2   8      791.21      776.19     10.68 o
   6   2   8      173.38      190.40      9.55 o
   7   2   8      555.96      551.36     11.23 o
   8   2   8       55.77       44.87      4.45 o
   9   2   8      714.07      749.29     24.15 o
  10   2   8        6.77       16.23      6.06 o
  11   2   8      780.20      778.63     36.08 o
  12   2   8        0.41        0.27      8.19 o
   1   3   8       17.24       14.71      1.80 o
   2   3   8      179.71      143.72      4.15 o
   3   3   8       23.96       29.94      2.10 o
   4   3   8      578.58      553.12     11.33 o
   5   3   8      276.83      290.30      4.52 o
   6   3   8        3.58        4.32      2.72 o
   7   3   8        1.29       -2.48      2.48 o
   8   3   8      484.60      461.82     12.73 o
   9   3   8      330.18      322.06     12.01 o
  10   3   8        0.32       -5.37      5.37 o
  11   3   8       58.56       53.10      7.66 o
  12   3   8        7.71       -8.19      8.19 o
   0   4   8       84.31      108.73      4.18 o
   1   4   8      312.19      337.96      5.99 o
   2   4   8       13.68       36.52      2.75 o
   3   4   8        2.49        2.24      1.90 o
   4   4   8      400.05      407.37      8.05 o
   5   4   8      116.89      130.83      3.75 o
   6   4   8       64.14       93.35      4.44 o
   7   4   8        6.27        2.81      3.06 o
   8   4   8      137.59      144.12      7.70 o
   9   4   8        6.00       -2.28      5.05 o
  10   4   8       36.03       52.56      6.65 o
  11   4   8       15.58       12.39      7.04 o
  12   4   8        1.55       -8.51      8.51 o
   1   5   8     1691.19     1624.10     19.08 o
   2   5   8       59.93       67.49      3.12 o
   3   5   8      152.52      141.38      3.72 o
   4   5   8        9.20        3.71      2.57 o
   5   5   8      401.88      393.11      9.05 o
   6   5   8      320.09      287.29      6.21 o
   7   5   8        7.71        3.64      3.65 o
   8   5   8        0.00       -1.52      4.43 o
   9   5   8       13.00       15.11      5.24 o
  10   5   8       35.36       22.04      6.37 o
  11   5   8        4.07       -5.36      6.76 o
   0   6   8     1377.34     1392.96     28.54 o
   1   6   8     1424.33     1334.17     18.50 o
   2   6   8      169.98      171.59      4.14 o
   3   6   8      286.28      254.81      5.02 o
   4   6   8      712.64      691.19      9.60 o
   5   6   8      553.13      494.52     10.64 o
   6   6   8      143.53      128.08      5.60 o
   7   6   8      480.69      463.23     18.65 o
   8   6   8       73.58       60.99      5.52 o
   9   6   8      514.34      538.04     18.20 o
  10   6   8       21.16       37.99      9.44 o
   1   7   8      270.78      245.09      5.11 o
   2   7   8      191.90      184.08      4.61 o
   3   7   8       55.54       65.64      4.01 o
   4   7   8       55.01       50.71      4.29 o
   5   7   8       49.25       48.19      5.06 o
   6   7   8        0.44       -4.09      4.09 o
   7   7   8        2.39       -4.31      4.31 o
   8   7   8       35.85       23.85      5.33 o
   9   7   8        0.01       -5.79      5.79 o
  10   7   8        3.67       -7.48      7.48 o
   0   8   8      559.77      516.53     11.21 o
   1   8   8     2121.44     2133.17     27.02 o
   2   8   8      406.48      416.27     12.03 o
   3   8   8      721.15      681.21     14.55 o
   4   8   8       13.26       13.53      4.01 o
   5   8   8      373.57      350.03     10.05 o
   6   8   8      248.81      223.07     10.13 o
   7   8   8     1303.49     1187.73     27.71 o
   8   8   8        9.47        1.62      5.50 o
   9   8   8       92.90       94.73     10.18 o
   1   9   8      437.17      419.74     11.03 o
   2   9   8        0.25       -4.36      4.36 o
   3   9   8       41.21       29.61      4.92 o
   4   9   8       33.89       29.65      4.83 o
   5   9   8       18.91       11.96      5.25 o
   6   9   8        0.78       -5.19      5.19 o
   7   9   8       82.79       94.70      8.22 o
   0  10   8       36.40       27.38      7.62 o
   1  10   8      106.44      123.87      9.75 o
   2  10   8       13.75       39.92      6.21 o
   3  10   8      202.66      226.85      8.53 o
   4  10   8      132.86      180.72     10.97 o
   5  10   8      154.63      173.40     14.27 o
   1  11   8       55.99       69.91     11.27 o
   2  11   8       21.14       19.22      8.34 o
   1   1   9     1914.97     1914.91     22.66 o
   2   1   9      759.40      837.33     11.40 o
   3   1   9      595.55      606.31      8.26 o
   4   1   9       17.14       10.77      1.65 o
   5   1   9       12.14       16.00      1.80 o
   6   1   9        2.31        4.92      1.91 o
   7   1   9      364.72      384.01      9.43 o
   8   1   9        7.91        6.60      3.76 o
   9   1   9      109.27      109.20      5.96 o
  10   1   9       18.54       14.99      5.80 o
  11   1   9        9.30       -4.49      6.56 o
  12   1   9        8.33       -4.93      8.28 o
   0   2   9      665.05      554.46     28.17 o
   1   2   9      730.85      704.84      8.86 o
   2   2   9     2852.88     2655.98     29.58 o
   3   2   9       18.03       46.68      3.01 o
   4   2   9      116.16      106.47      2.81 o
   5   2   9      449.31      465.87      6.27 o
   6   2   9     3420.89     3248.32     51.28 o
   7   2   9     1010.57      953.44     35.73 o
   8   2   9        1.94       -3.68      3.68 o
   9   2   9       23.35       29.23      5.01 o
  10   2   9      533.66      532.20     27.83 o
  11   2   9        1.07        0.61      6.92 o
  12   2   9       55.55       52.44      8.84 o
   1   3   9        2.39        2.37      1.72 o
   2   3   9       88.39      110.26      3.17 o
   3   3   9      129.61      129.64      4.35 o
   4   3   9        6.50        1.52      1.99 o
   5   3   9      425.24      411.50      7.64 o
   6   3   9      433.58      411.67     12.05 o
   7   3   9        1.24        1.40      2.85 o
   8   3   9       20.08       16.00      4.16 o
   9   3   9       13.59        3.27      4.93 o
  10   3   9      236.12      250.01      8.73 o
  11   3   9        8.56       -6.26      7.14 o
  12   3   9        0.36       -7.42      7.42 o
   0   4   9     1555.66     1434.42     28.40 o
   1   4   9       38.60       59.62      3.29 o
   2   4   9     1743.38     1655.51     18.95 o
   3   4   9      751.55      746.70     13.53 o
   4   4   9     1345.80     1270.23     18.83 o
   5   4   9       73.76       76.21      3.53 o
   6   4   9      389.91      387.20      7.40 o
   7   4   9      390.64      385.80      9.98 o
   8   4   9     1204.37     1129.28     25.24 o
   9   4   9      324.59      276.22     11.27 o
  10   4   9      841.30      787.60     24.22 o
  11   4   9       49.87       38.00      8.13 o
   1   5   9       35.85       44.74      3.00 o
   2   5   9      274.02      248.96      5.60 o
   3   5   9        8.93        2.10      2.41 o
   4   5   9        8.34        8.01      2.77 o
   5   5   9      367.09      344.69      7.43 o
   6   5   9       33.20       33.23      3.84 o
   7   5   9      612.85      532.15     13.72 o
   8   5   9       27.87       37.85      5.19 o
   9   5   9        1.76       -5.15      5.15 o
  10   5   9        6.54       -6.29      6.98 o
  11   5   9       81.53       95.36      9.71 o
   0   6   9      275.14      254.90      6.91 o
   1   6   9      769.85      778.83      9.15 o
   2   6   9      890.27      830.83     10.27 o
   3   6   9      168.72      183.41      5.41 o
   4   6   9      950.29      888.75     14.07 o
   5   6   9      298.82      253.08      5.93 o
   6   6   9      293.26      267.46      6.70 o
   7   6   9       47.69       35.73      4.84 o
   8   6   9      200.35      210.76      7.41 o
   9   6   9       80.42      104.27      8.76 o
  10   6   9      228.44      242.62      9.67 o
   1   7   9      224.77      193.37      5.04 o
   2   7   9       41.93       36.09      3.45 o
   3   7   9      280.51      264.34      6.26 o
   4   7   9       15.49       14.84      3.85 o
   5   7   9       70.24       62.01      5.53 o
   6   7   9       79.59       71.74      5.99 o
   7   7   9      107.67      114.59      6.82 o
   8   7   9      221.92      197.27      8.50 o
   9   7   9       90.44      101.38      7.95 o
   0   8   9       40.13       46.22      6.03 o
   1   8   9        0.47        6.95      3.78 o
   2   8   9       69.95       77.60      5.03 o
   3   8   9       94.92      120.17      6.03 o
   4   8   9       65.15       73.44      5.24 o
   5   8   9        0.08        6.61      4.82 o
   6   8   9        4.48        3.70      5.08 o
   7   8   9        5.95       39.82      6.19 o
   8   8   9        5.88       -0.75      6.16 o
   1   9   9        6.96       12.14      4.61 o
   2   9   9        6.42       -4.51      4.51 o
   3   9   9       64.78       72.08      5.81 o
   4   9   9        0.76       -4.78      4.78 o
   5   9   9       28.50       22.56      5.70 o
   6   9   9        0.83       -4.86      6.12 o
   7   9   9       45.87       50.68      7.76 o
   0  10   9        2.10       19.42      7.74 o
   1  10   9      127.39      170.55      8.39 o
   2  10   9      317.41      329.16     12.61 o
   3  10   9       39.97       44.92      6.59 o
   4  10   9       97.08      101.21     18.51 o
   5  10   9       86.38       96.09     11.75 o
   0   0  10     3558.04     3808.12    113.96 o
   1   0  10      392.96      291.62      7.51 o
   2   0  10     1478.37     1333.50     22.71 o
   3   0  10     3745.20     3621.80     56.73 o
   4   0  10     2937.24     2704.75     52.18 o
   5   0  10        2.16        6.12      2.51 o
   6   0  10      428.23      429.57     11.98 o
   7   0  10      676.23      665.39     20.35 o
   8   0  10     1569.54     1462.63     41.37 o
   9   0  10      640.32      682.05     20.41 o
  10   0  10      180.88      172.12     10.33 o
  11   0  10     1141.09     1187.02     55.73 o
  12   0  10      568.96      544.46     44.69 o
   1   1  10      314.30      315.93      4.25 o
   2   1  10       72.11       73.25      2.55 o
   3   1  10        4.03        3.33      1.77 o
   4   1  10        6.78        0.77      1.78 o
   5   1  10        0.52       -0.09      1.86 o
   6   1  10       18.94       12.47      2.13 o
   7   1  10        4.08       -3.05      3.05 o
   8   1  10      136.86      149.95      5.83 o
   9   1  10      538.09      521.78     11.29 o
  10   1  10       53.68       70.77      7.18 o
  11   1  10        1.10       -6.39      6.39 o
  12   1  10        0.85       -7.41      7.41 o
   0   2  10       42.85       64.53      3.33 o
   1   2  10      665.66      610.45     11.50 o
   2   2  10     1343.78     1336.22     18.72 o
   3   2  10     1402.25     1262.96     14.64 o
   4   2  10        6.24       12.85      2.03 o
   5   2  10     1163.79     1092.35     27.28 o
   6   2  10     1448.13     1452.55     17.82 o
   7   2  10      151.34      145.35      6.99 o
   8   2  10       32.06       21.36      4.61 o
   9   2  10       56.74       71.87      6.27 o
  10   2  10      410.66      398.50     17.52 o
  11   2  10      423.12      424.77     12.13 o
  12   2  10       17.51        0.64      8.06 o
   1   3  10       28.81       36.00      2.30 o
   2   3  10      386.52      356.47      7.41 o
   3   3  10       11.77        7.36      2.21 o
   4   3  10      127.14      123.35      4.50 o
   5   3  10       63.39       49.36      4.80 o
   6   3  10      115.57      116.91      4.25 o
   7   3  10       84.23       64.25      4.07 o
   8   3  10        1.47       -3.93      3.93 o
   9   3  10       34.18       39.44      5.84 o
  10   3  10        0.01       -6.45      6.45 o
  11   3  10        5.15       -1.39      7.52 o
   0   4  10      721.11      744.55     14.71 o
   1   4  10      295.25      295.75      5.34 o
   2   4  10      564.30      609.18     13.16 o
   3   4  10        0.58       -2.30      2.30 o
   4   4  10       54.35       74.01      3.55 o
   5   4  10      385.38      346.87      6.73 o
   6   4  10      101.02      102.06      4.61 o
   7   4  10      151.25      158.73      5.59 o
   8   4  10       29.71       37.31      5.53 o
   9   4  10       17.43        8.22      5.89 o
  10   4  10      181.67      187.66     11.14 o
  11   4  10        2.16       -6.90      8.07 o
   1   5  10      112.76      137.60      4.21 o
   2   5  10       41.39       34.98      3.10 o
   3   5  10      649.11      655.46      9.63 o
   4   5  10        8.76       -1.43      2.74 o
   5   5  10      314.19      334.30      6.52 o
   6   5  10       37.07       28.13      4.11 o
   7   5  10      370.91      329.37      7.49 o
   8   5  10      302.96      288.89     10.22 o
   9   5  10       74.23       60.20      6.55 o
  10   5  10       23.28       14.79      7.08 o
   0   6  10      113.38      157.27      7.21 o
   1   6  10      558.72      550.21      7.69 o
   2   6  10      149.94      153.36      4.36 o
   3   6  10      127.41      118.46      4.55 o
   4   6  10      435.84      424.23     10.18 o
   5   6  10      330.82      285.17      6.63 o
   6   6  10      415.68      380.45     11.13 o
   7   6  10      691.28      648.89     16.54 o
   8   6  10      161.06      151.28     10.07 o
   9   6  10       47.99       44.03      6.72 o
  10   6  10       21.09       27.47      7.49 o
   1   7  10        7.92       -1.57      3.09 o
   2   7  10       15.15        8.01      3.38 o
   3   7  10        0.77       -3.05      3.05 o
   4   7  10       16.69        9.62      3.88 o
   5   7  10      228.03      213.03      7.67 o
   6   7  10       36.94       26.60      5.37 o
   7   7  10       75.39       71.42      6.44 o
   8   7  10       23.80       10.15      5.73 o
   9   7  10       13.27       -5.40      6.93 o
   0   8  10      848.22      823.14     23.93 o
   1   8  10      292.12      279.29      6.30 o
   2   8  10      188.08      197.94      6.30 o
   3   8  10      219.47      217.76      6.84 o
   4   8  10      211.14      210.59      8.03 o
   5   8  10      254.17      240.82     10.20 o
   6   8  10      382.31      374.92     16.59 o
   7   8  10      543.03      499.34     13.46 o
   8   8  10      232.92      234.65     10.23 o
   1   9  10        0.21       10.55      4.84 o
   2   9  10       68.16       82.10      6.14 o
   3   9  10        5.43       -2.49      4.76 o
   4   9  10       32.61       19.46      5.66 o
   5   9  10        0.03       -5.25      5.25 o
   6   9  10       51.84       36.04      7.29 o
   0  10  10      222.35      269.35     12.22 o
   1  10  10      500.50      532.75     16.48 o
   2  10  10       16.55       22.29      6.33 o
   3  10  10        7.20        7.23      6.92 o
   4  10  10      151.26      185.10     20.87 o
   1   1  11        8.75       13.84      1.84 o
   2   1  11      227.54      213.89      5.75 o
   3   1  11       64.63       61.01      2.71 o
   4   1  11      483.77      454.12      6.53 o
   5   1  11      278.91      274.73      5.03 o
   6   1  11       63.55       53.60      2.84 o
   7   1  11      204.08      193.49      5.38 o
   8   1  11       36.91       38.31      4.68 o
   9   1  11       16.34       17.22      5.88 o
  10   1  11       31.13       34.86      6.89 o
  11   1  11       80.06       76.72      8.20 o
   0   2  11       24.80       42.13      3.26 o
   1   2  11      759.93      681.33     11.56 o
   2   2  11      594.42      571.28      6.51 o
   3   2  11       84.04       96.12      3.14 o
   4   2  11      177.11      157.32      3.71 o
   5   2  11      665.19      635.19     12.82 o
   6   2  11      339.03      322.08      5.22 o
   7   2  11      438.12      452.66      8.29 o
   8   2  11      152.89      166.82      6.74 o
   9   2  11      153.15      169.32      7.83 o
  10   2  11      303.08      319.15     10.03 o
  11   2  11      189.80      192.14     10.52 o
   1   3  11      197.39      149.95      7.46 o
   2   3  11      131.53      137.72      4.09 o
   3   3  11      338.49      290.10      6.52 o
   4   3  11        0.41       -2.31      2.31 o
   5   3  11      233.65      221.27      4.60 o
   6   3  11       15.27       12.75      3.30 o
   7   3  11       49.11       41.83      4.10 o
   8   3  11        3.08       -4.42      4.42 o
   9   3  11       27.75       22.52      5.48 o
  10   3  11        3.89       -7.01      7.01 o
  11   3  11       24.59       11.51      8.13 o
   0   4  11      112.49      154.51      5.79 o
   1   4  11     1723.68     1710.69     26.80 o
   2   4  11     1870.14     1749.23     23.39 o
   3   4  11     1069.48      981.79     16.05 o
   4   4  11      326.97      327.44      5.39 o
   5   4  11      855.92      807.72     12.63 o
   6   4  11      600.82      592.17      7.88 o
   7   4  11      612.66      550.09     12.15 o
   8   4  11      167.46      187.41      7.74 o
   9   4  11      228.45      241.68      9.15 o
  10   4  11      139.71      140.22      9.02 o
  11   4  11      449.47      461.43     17.86 o
   1   5  11       23.39       17.72      2.92 o
   2   5  11       54.66       63.06      3.56 o
   3   5  11      566.99      522.88      8.57 o
   4   5  11       80.25       57.78      4.15 o
   5   5  11      143.68      146.45      4.88 o
   6   5  11       77.87       65.40      4.86 o
   7   5  11      138.06      135.78      6.19 o
   8   5  11       62.29       54.72      6.19 o
   9   5  11        1.69        1.34      6.02 o
  10   5  11       40.52       29.49      7.51 o
   0   6  11     1754.84     1713.80     43.37 o
   1   6  11        9.08       15.50      3.04 o
   2   6  11        4.09       -0.52      2.75 o
   3   6  11      571.49      592.26      8.67 o
   4   6  11      156.55      161.80      5.15 o
   5   6  11      152.20      160.58      6.18 o
   6   6  11       74.56       75.05      5.45 o
   7   6  11       92.04       94.88      6.03 o
   8   6  11       17.53       22.17      5.99 o
   9   6  11      463.22      378.95     10.50 o
   1   7  11      138.94      160.18      5.14 o
   2   7  11        0.84       -3.22      3.22 o
   3   7  11       31.47       19.33      3.82 o
   4   7  11       20.06       14.80      4.15 o
   5   7  11       69.38       57.84      6.32 o
   6   7  11        0.88       -4.76      4.76 o
   7   7  11        0.07       -5.31      5.31 o
   8   7  11        9.80       -5.62      5.62 o
   0   8  11      111.43      131.27      8.02 o
   1   8  11        2.14        7.06      3.82 o
   2   8  11       46.07       47.23      4.79 o
   3   8  11       11.82       15.64      4.51 o
   4   8  11       72.33       74.51      5.67 o
   5   8  11        4.34        4.40      5.29 o
   6   8  11       78.87       92.15      7.81 o
   7   8  11        1.37        6.12      6.67 o
   1   9  11      327.79      358.03      8.39 o
   2   9  11      114.38      153.96      7.59 o
   3   9  11       56.50       64.67      6.60 o
   4   9  11       11.58       12.55      5.72 o
   5   9  11      120.44      135.57      9.66 o
   0  10  11      950.59      993.34     48.30 o
   1  10  11       47.19       77.26      7.54 o
   2  10  11       25.53       27.29      7.57 o
   3  10  11      287.48      291.50     11.83 o
   0   0  12      455.89      440.41     15.18 o
   1   0  12      698.18      655.07     18.64 o
   2   0  12      239.70      227.31      7.65 o
   3   0  12      416.46      371.43     10.57 o
   4   0  12     3071.21     2992.79     61.84 o
   5   0  12      538.95      559.89      8.83 o
   6   0  12     2254.92     2149.98     43.24 o
   7   0  12       94.30      126.26      8.62 o
   8   0  12      263.34      241.29      9.49 o
   9   0  12        4.17       -0.34      6.94 o
  10   0  12      805.00      872.24     36.75 o
  11   0  12       12.62        8.60     12.36 o
   1   1  12      106.18      124.81      3.30 o
   2   1  12      322.23      294.38      6.45 o
   3   1  12      263.98      247.87      6.10 o
   4   1  12        7.91       -0.95      2.31 o
   5   1  12       41.82       41.05      2.76 o
   6   1  12       50.59       39.78      3.27 o
   7   1  12       64.05       66.33      4.54 o
   8   1  12       11.72       10.40      5.19 o
   9   1  12       27.62       20.69      6.29 o
  10   1  12      124.18      143.94      8.83 o
  11   1  12        0.37       -6.44      7.14 o
   0   2  12       37.74       27.84      3.36 o
   1   2  12        2.32        7.58      2.11 o
   2   2  12     2337.33     2286.34     32.75 o
   3   2  12       80.04       75.51      3.16 o
   4   2  12      254.77      256.21      6.62 o
   5   2  12       70.48       79.31      3.78 o
   6   2  12      389.66      337.49     13.03 o
   7   2  12       18.11       16.04      3.87 o
   8   2  12       46.85       41.71      5.56 o
   9   2  12       43.16       48.07      6.57 o
  10   2  12      581.97      555.45     13.75 o
  11   2  12      309.32      318.22     11.73 o
   1   3  12       14.25       17.74      2.48 o
   2   3  12       83.68      117.36      4.69 o
   3   3  12      770.70      743.18     14.19 o
   4   3  12        3.03       -1.54      2.71 o
   5   3  12      188.74      180.47      4.63 o
   6   3  12       57.57       45.99      4.25 o
   7   3  12       34.67       32.97      4.33 o
   8   3  12       56.46       37.29      5.54 o
   9   3  12       54.22       47.19      6.11 o
  10   3  12       14.48        1.33      7.44 o
  11   3  12        8.14       -8.37      8.37 o
   0   4  12      189.73      178.98      6.23 o
   1   4  12       79.30      103.30      4.11 o
   2   4  12       45.81       71.98      3.63 o
   3   4  12      385.83      420.47      8.77 o
   4   4  12      113.48      130.67      4.53 o
   5   4  12        0.18        0.37      3.00 o
   6   4  12      551.03      499.97      8.76 o
   7   4  12       84.56       94.19      5.30 o
   8   4  12       61.79       70.58      6.26 o
   9   4  12       13.11       11.20      6.72 o
  10   4  12       36.20       23.43      7.43 o
   1   5  12       89.75      110.38      5.00 o
   2   5  12      140.69      147.99      4.77 o
   3   5  12       13.66        3.60      3.06 o
   4   5  12       56.64       58.09      3.95 o
   5   5  12      188.22      174.05      5.71 o
   6   5  12      204.40      193.48      6.71 o
   7   5  12       34.90       15.22      4.68 o
   8   5  12      107.33      121.21      7.68 o
   9   5  12       25.01       11.52      6.93 o
  10   5  12       20.66       10.57      7.57 o
   0   6  12     1090.41     1037.72     32.03 o
   1   6  12      172.27      179.62      4.94 o
   2   6  12      405.40      410.94      8.74 o
   3   6  12        4.02       10.75      3.50 o
   4   6  12      108.76      109.88      5.22 o
   5   6  12        0.45        1.11      4.22 o
   6   6  12       94.50      128.57      7.90 o
   7   6  12      159.27      170.01      7.71 o
   8   6  12      370.00      328.84      9.70 o
   9   6  12       15.61       26.50      7.86 o
   1   7  12       34.58       42.59      4.12 o
   2   7  12       74.76       68.84      4.59 o
   3   7  12       30.28       18.48      3.83 o
   4   7  12       37.90       34.41      4.73 o
   5   7  12        3.63       -0.33      4.61 o
   6   7  12       38.10       39.88      6.06 o
   7   7  12       16.25        1.94      5.69 o
   8   7  12        2.31       -6.47      6.47 o
   0   8  12      706.64      722.12     15.99 o
   1   8  12       57.41       62.83      4.77 o
   2   8  12      602.05      612.83     17.23 o
   3   8  12      306.05      318.76     11.67 o
   4   8  12      113.75      112.95      6.70 o
   5   8  12       56.07       56.85      6.50 o
   6   8  12      610.15      591.77     23.87 o
   7   8  12       28.28       29.48      7.53 o
   1   9  12        0.06        4.78      5.01 o
   2   9  12      192.86      212.30     10.17 o
   3   9  12        4.50        2.81      6.05 o
   4   9  12       32.59       30.97      7.12 o
   5   9  12       13.43        6.87      7.33 o
   0  10  12      192.93      289.95     22.56 o
   1   1  13        0.14       -2.06      2.06 o
   2   1  13       27.00       21.53      2.56 o
   3   1  13        2.69       -2.20      2.20 o
   4   1  13      574.91      540.33     11.69 o
   5   1  13      495.21      464.23     10.23 o
   6   1  13       50.45       51.60      3.47 o
   7   1  13       40.48       28.56      5.07 o
   8   1  13       35.96       30.26      5.80 o
   9   1  13       47.87       43.58      6.98 o
  10   1  13       27.01       23.94      7.33 o
  11   1  13       25.62       19.53      8.00 o
   0   2  13       23.67       28.52      3.68 o
   1   2  13      887.47      839.59     13.93 o
   2   2  13        8.27       14.35      2.39 o
   3   2  13     1636.06     1537.28     25.72 o
   4   2  13      359.13      395.25      9.06 o
   5   2  13       22.98       18.80      3.28 o
   6   2  13       28.49       21.51      3.47 o
   7   2  13      302.16      301.19      6.91 o
   8   2  13        5.69       -5.12      5.12 o
   9   2  13      210.47      191.70      8.75 o
  10   2  13       74.90       92.72      8.54 o
   1   3  13      279.38      268.66      8.86 o
   2   3  13       54.81       62.85      3.72 o
   3   3  13      143.99      152.97      4.61 o
   4   3  13       93.25       88.68      4.01 o
   5   3  13      345.30      351.92      5.88 o
   6   3  13        1.43       -3.66      3.66 o
   7   3  13       34.27       19.65      4.34 o
   8   3  13       28.32       14.33      5.83 o
   9   3  13      600.53      608.19     14.99 o
  10   3  13        3.65       -0.70      7.57 o
   0   4  13       66.68       92.74      5.56 o
   1   4  13      534.43      518.52     10.98 o
   2   4  13      106.43      111.39      4.68 o
   3   4  13      442.61      428.89      8.51 o
   4   4  13       30.02       34.91      3.79 o
   5   4  13     1227.53     1199.30     19.63 o
   6   4  13       95.40      126.10      6.00 o
   7   4  13      559.65      524.59     10.06 o
   8   4  13        9.42       -1.79      5.28 o
   9   4  13      306.15      284.74     10.07 o
  10   4  13      158.44      177.60     11.03 o
   1   5  13       17.63       14.76      3.41 o
   2   5  13        0.02       -3.00      3.00 o
   3   5  13       33.87       30.89      3.88 o
   4   5  13      127.62      119.02      5.15 o
   5   5  13       19.00        8.53      3.79 o
   6   5  13        4.72       -4.28      4.28 o
   7   5  13       17.30       13.95      4.95 o
   8   5  13      120.48      119.66      7.97 o
   9   5  13        9.61       10.41      7.07 o
   0   6  13        1.69        6.89      4.85 o
   1   6  13      385.11      390.37      8.94 o
   2   6  13        0.20        0.36      3.47 o
   3   6  13      620.64      596.30     12.43 o
   4   6  13        3.72        7.10      3.79 o
   5   6  13      367.41      402.09     12.84 o
   6   6  13       43.55       40.12      5.36 o
   7   6  13      248.19      239.97      8.17 o
   8   6  13      102.53      110.22      8.17 o
   1   7  13       11.76       10.91      3.87 o
   2   7  13       45.24       34.95      4.35 o
   3   7  13       66.78       67.78      4.73 o
   4   7  13       17.94       15.41      4.69 o
   5   7  13       74.63       69.93      6.54 o
   6   7  13        0.11       -2.29      5.43 o
   7   7  13       29.37       33.94      7.33 o
   0   8  13       70.60      113.26      7.72 o
   1   8  13        5.81        1.60      4.28 o
   2   8  13        1.97       14.15      4.55 o
   3   8  13        5.78        4.43      4.73 o
   4   8  13        8.56        8.16      5.49 o
   5   8  13        0.66       -5.44      6.29 o
   6   8  13        2.56        9.16      6.86 o
   1   9  13       40.82       33.82      5.74 o
   2   9  13        5.87        2.23      5.53 o
   3   9  13       56.18       62.54      7.85 o
   0   0  14      450.33      405.78     11.29 o
   1   0  14       28.88       21.67      3.77 o
   2   0  14     2634.90     2674.56     62.55 o
   3   0  14      486.79      478.46     14.06 o
   4   0  14      129.53      116.90      5.66 o
   5   0  14        5.36        2.31      3.79 o
   6   0  14      983.92      974.56     19.22 o
   7   0  14       55.01       99.36      8.03 o
   8   0  14      126.13      141.34      9.25 o
   9   0  14        1.75       -3.23      8.94 o
  10   0  14      569.10      586.61     23.56 o
   1   1  14       62.96       58.23      3.13 o
   2   1  14       14.47        0.68      3.12 o
   3   1  14      116.93      117.21      3.93 o
   4   1  14      121.19      142.69      4.30 o
   5   1  14       28.46       27.20      3.08 o
   6   1  14       22.92        6.32      3.22 o
   7   1  14       19.64        9.06      5.35 o
   8   1  14       15.62        6.40      6.12 o
   9   1  14       48.83       44.81      7.47 o
  10   1  14      152.73      147.34      9.61 o
   0   2  14        3.32        1.28      3.37 o
   1   2  14        2.08        4.41      2.46 o
   2   2  14      631.49      627.65     12.33 o
   3   2  14       41.14       72.38      3.81 o
   4   2  14      862.04      896.50     16.19 o
   5   2  14        0.13       -0.48      3.10 o
   6   2  14      301.81      257.33      5.88 o
   7   2  14        2.32       -3.38      4.27 o
   8   2  14      159.93      194.37      9.06 o
   9   2  14        0.04       -3.47      6.49 o
  10   2  14      235.49      236.85     11.28 o
   1   3  14       18.25       11.04      3.14 o
   2   3  14      253.68      231.18      5.85 o
   3   3  14      261.40      236.80      7.00 o
   4   3  14      250.45      229.70      7.31 o
   5   3  14      103.57       99.92      4.91 o
   6   3  14        0.43       -3.91      3.91 o
   7   3  14       19.01        8.64      4.49 o
   8   3  14       89.16      106.03      7.73 o
   9   3  14        0.10       -4.01      6.86 o
  10   3  14       28.73       30.99      9.49 o
   0   4  14        0.52       -3.99      3.99 o
   1   4  14        1.05        2.52      3.24 o
   2   4  14      214.00      185.20      5.37 o
   3   4  14       15.36       25.84      3.73 o
   4   4  14      680.83      672.31     11.76 o
   5   4  14       56.65       75.57      4.48 o
   6   4  14      137.04      143.17      7.41 o
   7   4  14        6.69       11.62      4.71 o
   8   4  14       14.19        5.35      6.35 o
   9   4  14        2.09       -6.79      7.02 o
   1   5  14        1.53       -3.42      3.42 o
   2   5  14      182.40      195.72      7.29 o
   3   5  14        4.69       -4.00      4.00 o
   4   5  14        2.20       -3.73      3.73 o
   5   5  14       61.28       51.93      4.62 o
   6   5  14      102.75      115.03      6.35 o
   7   5  14        0.19       -4.87      4.87 o
   8   5  14       27.47       15.59      6.64 o
   0   6  14      296.93      280.19     11.65 o
   1   6  14       29.48       31.01      4.27 o
   2   6  14      210.08      213.97      5.79 o
   3   6  14       42.92       53.73      4.53 o
   4   6  14      310.80      284.21      8.34 o
   5   6  14        2.02        0.04      4.86 o
   6   6  14      220.07      210.65      7.75 o
   7   6  14        3.63        2.50      5.76 o
   8   6  14      501.50      550.56     17.10 o
   1   7  14        0.27       -3.80      3.80 o
   2   7  14        1.52       -3.93      3.93 o
   3   7  14        6.22        1.15      4.17 o
   4   7  14        0.00       -4.41      4.41 o
   5   7  14        0.58       -5.25      5.25 o
   6   7  14       38.83       36.96      6.91 o
   0   8  14      325.96      334.35     11.98 o
   1   8  14        0.17       -0.90      4.41 o
   2   8  14      491.19      548.99     14.10 o
   3   8  14       16.93       15.34      4.99 o
   4   8  14       58.61       82.02      8.61 o
   5   8  14        9.47        5.66      6.88 o
   1   9  14        0.28        4.67      6.17 o
   2   9  14       15.37       13.72      6.11 o
   1   1  15        1.79       -2.48      2.48 o
   2   1  15       28.72       33.27      3.13 o
   3   1  15      177.50      161.82      4.36 o
   4   1  15        0.02       -2.84      2.84 o
   5   1  15        0.09       -2.93      2.93 o
   6   1  15       18.40        5.46      3.63 o
   7   1  15      118.90      126.63      7.52 o
   8   1  15        0.18       -6.06      6.06 o
   9   1  15       29.49       24.85      8.00 o
  10   1  15       70.05       64.73      9.37 o
   0   2  15       74.47       71.76      4.92 o
   1   2  15        1.05       -2.20      2.58 o
   2   2  15       49.22       52.88      3.40 o
   3   2  15      735.74      735.48     13.40 o
   4   2  15      111.01      108.10      4.53 o
   5   2  15      410.05      442.10      8.97 o
   6   2  15      207.26      194.39      5.80 o
   7   2  15      274.01      258.26      7.72 o
   8   2  15       16.45       14.49      6.85 o
   9   2  15      152.09      180.90      9.94 o
   1   3  15      202.48      225.68      5.39 o
   2   3  15      130.32      160.05      5.22 o
   3   3  15       12.29        7.69      3.69 o
   4   3  15       60.45       59.39      4.45 o
   5   3  15       10.56        1.90      3.86 o
   6   3  15       99.08      115.22      7.16 o
   7   3  15       54.47       40.10      5.03 o
   8   3  15       13.18       -3.74      6.28 o
   9   3  15       68.15       59.29      8.41 o
   0   4  15       13.80       22.03      5.52 o
   1   4  15      983.62     1000.21     24.51 o
   2   4  15      512.49      478.89     10.95 o
   3   4  15      776.78      823.64     14.23 o
   4   4  15        3.24        5.98      3.71 o
   5   4  15      307.43      339.82      7.50 o
   6   4  15       37.07       31.09      5.35 o
   7   4  15      264.70      304.03      9.43 o
   8   4  15        3.56       -6.33      6.33 o
   1   5  15        3.14       -3.15      3.79 o
   2   5  15       11.60        1.07      3.94 o
   3   5  15        0.45       -3.88      3.88 o
   4   5  15       13.42        8.16      4.28 o
   5   5  15       13.33       16.87      4.33 o
   6   5  15       17.11        8.69      5.20 o
   7   5  15        0.46       -4.95      4.95 o
   8   5  15       18.97       10.35      7.50 o
   0   6  15       82.55      110.02      7.50 o
   1   6  15      248.49      299.35      9.78 o
   2   6  15        0.84        4.38      4.22 o
   3   6  15       19.36       14.86      4.51 o
   4   6  15       57.16       62.84      5.31 o
   5   6  15       99.84      106.04      6.89 o
   6   6  15        5.04        9.39      5.65 o
   7   6  15      131.19      137.99      9.27 o
   1   7  15       35.79       42.78      4.79 o
   2   7  15       74.57       87.74      5.56 o
   3   7  15        0.31       -3.30      4.42 o
   4   7  15       37.61       32.59      5.31 o
   5   7  15        0.47       -5.00      6.63 o
   0   8  15        4.69        1.02      6.44 o
   1   8  15        2.80        1.25      5.09 o
   2   8  15       14.60       27.39      5.55 o
   3   8  15       13.71       16.85      6.03 o
   0   0  16      693.68      698.87     31.31 o
   1   0  16       25.50       13.94      4.37 o
   2   0  16      343.92      391.70     13.45 o
   3   0  16       64.23       46.78      5.11 o
   4   0  16      671.42      699.44     21.91 o
   5   0  16      140.63      114.18      6.59 o
   6   0  16      339.48      362.23     10.67 o
   7   0  16       56.14       33.97      8.65 o
   8   0  16      202.14      221.54     16.17 o
   9   0  16      200.54      190.60     21.57 o
   1   1  16      310.77      316.13      6.22 o
   2   1  16        0.07       -2.87      2.87 o
   3   1  16        0.00       -2.92      2.92 o
   4   1  16       80.25       79.05      4.21 o
   5   1  16       56.71       50.96      3.95 o
   6   1  16       38.93       44.55      4.56 o
   7   1  16       16.88       15.44      6.51 o
   8   1  16        2.68       -7.02      7.02 o
   9   1  16       46.97       41.09      9.41 o
   0   2  16      229.17      259.76     10.13 o
   1   2  16       59.83       65.18      3.93 o
   2   2  16      200.59      207.44      4.76 o
   3   2  16      318.95      294.62      6.79 o
   4   2  16      129.98      173.58      5.40 o
   5   2  16      124.95      150.46      5.50 o
   6   2  16      198.41      196.34      6.21 o
   7   2  16       18.25       11.08      6.35 o
   8   2  16        5.04       -5.15      6.79 o
   9   2  16       14.23       11.03      7.65 o
   1   3  16      101.95      106.12      4.82 o
   2   3  16       98.14      102.07      4.87 o
   3   3  16       23.92       11.85      3.83 o
   4   3  16      148.56      152.92      5.70 o
   5   3  16      308.69      306.07      6.71 o
   6   3  16       73.73       77.94      5.58 o
   7   3  16       16.02        8.76      4.87 o
   8   3  16        7.67       -6.26      7.04 o
   0   4  16      232.65      243.40     12.23 o
   1   4  16       54.77       68.83      5.05 o
   2   4  16       21.40       28.93      4.38 o
   3   4  16       66.90       76.77      5.06 o
   4   4  16       32.89       34.75      4.55 o
   5   4  16        0.63        4.80      4.05 o
   6   4  16       23.35       18.50      5.46 o
   7   4  16      144.92      187.81      7.48 o
   8   4  16        4.86       -5.98      7.43 o
   1   5  16       57.35       47.96      5.28 o
   2   5  16       19.45       12.13      4.43 o
   3   5  16       60.37       48.31      5.03 o
   4   5  16       12.66        0.09      4.23 o
   5   5  16       37.41       31.35      5.10 o
   6   5  16       32.53       25.45      6.12 o
   7   5  16       10.85       -3.98      5.61 o
   0   6  16      303.20      375.39     23.09 o
   1   6  16       83.02       80.93      5.63 o
   2   6  16      114.55      119.70      6.35 o
   3   6  16        3.97       -3.90      4.50 o
   4   6  16        8.16       12.49      4.90 o
   5   6  16       56.97       62.45      6.99 o
   6   6  16      159.55      186.33     12.94 o
   1   7  16        2.51       -4.39      4.39 o
   2   7  16       22.46       22.63      5.17 o
   3   7  16       20.81        7.50      5.81 o
   4   7  16        1.44       -5.90      5.90 o
   0   8  16        3.88        0.80      7.92 o
   1   8  16       56.77       45.37      8.19 o
   1   1  17       24.42       30.31      3.52 o
   2   1  17       17.40        8.69      3.34 o
   3   1  17       28.64       24.09      3.57 o
   4   1  17        2.09       -3.34      3.34 o
   5   1  17        5.61        0.75      3.82 o
   6   1  17       32.11       31.99      4.65 o
   7   1  17      161.44      205.99     10.57 o
   8   1  17       11.14        5.60      7.88 o
   0   2  17       14.75        8.43      4.62 o
   1   2  17      367.10      415.69     11.71 o
   2   2  17      662.89      673.98     15.01 o
   3   2  17       12.29       23.33      3.97 o
   4   2  17       37.33       23.33      4.11 o
   5   2  17      224.70      235.76      6.13 o
   6   2  17        1.48        3.32      4.56 o
   7   2  17        0.46       -5.68      7.01 o
   8   2  17       15.75        8.43      8.03 o
   1   3  17        3.54       -2.91      3.77 o
   2   3  17        5.04       -3.72      3.72 o
   3   3  17       16.04       19.20      4.20 o
   4   3  17        4.82        0.90      4.10 o
   5   3  17        3.12        1.91      4.27 o
   6   3  17        0.42       -3.21      4.92 o
   7   3  17      107.37      156.54      8.36 o
   0   4  17        0.32       -5.55      5.55 o
   1   4  17       22.88       35.71      4.75 o
   2   4  17      230.97      256.39      6.66 o
   3   4  17      279.23      297.85      7.72 o
   4   4  17       70.64       57.55      5.44 o
   5   4  17       86.68      122.12      5.99 o
   6   4  17      303.74      294.38      8.72 o
   7   4  17      213.36      245.78      8.05 o
   1   5  17        8.32       -1.33      4.81 o
   2   5  17        0.42       -4.25      4.25 o
   3   5  17        0.07       -4.37      4.37 o
   4   5  17       21.25       20.77      4.85 o
   5   5  17        0.08       -4.51      5.10 o
   6   5  17       18.48       14.07      7.50 o
   0   6  17      265.19      278.57     11.17 o
   1   6  17      152.75      202.63      7.25 o
   2   6  17        0.98       -4.96      4.96 o
   3   6  17       63.60       85.47      6.09 o
   4   6  17      150.59      167.00      7.75 o
   5   6  17       88.17      119.93     11.68 o
   1   7  17        0.00       -5.84      5.84 o
   2   7  17       32.85       37.15      7.17 o
   3   7  17        0.20       -6.39      6.39 o
   0   0  18       63.98       68.00      8.33 o
   1   0  18      201.12      201.98      7.45 o
   2   0  18       49.33       69.18      6.01 o
   3   0  18      338.71      347.91     12.24 o
   4   0  18      146.39      188.94      7.99 o
   5   0  18      416.55      439.78     14.97 o
   6   0  18        0.75       -2.70      6.13 o
   7   0  18      224.97      260.64     16.72 o
   1   1  18        6.31       -3.36      3.36 o
   2   1  18        6.89       -0.29      3.43 o
   3   1  18        9.04        1.61      3.69 o
   4   1  18       39.30       32.23      4.29 o
   5   1  18        6.98        9.56      4.38 o
   6   1  18        0.00       -3.61      5.04 o
   7   1  18       16.75       15.72      7.94 o
   0   2  18      130.82      169.87      7.41 o
   1   2  18        7.17        7.77      3.68 o
   2   2  18       39.60       60.43      4.46 o
   3   2  18      265.58      278.23      6.83 o
   4   2  18       32.63       49.09      4.67 o
   5   2  18       21.83       12.49      4.50 o
   6   2  18      130.84      157.42      7.05 o
   7   2  18       34.30       26.57     10.26 o
   1   3  18      384.52      396.12     12.53 o
   2   3  18      146.49      155.75      5.98 o
   3   3  18       11.04       -1.03      4.11 o
   4   3  18        7.15        1.33      4.38 o
   5   3  18       16.58       18.64      4.89 o
   6   3  18        0.83       -5.35      5.35 o
   0   4  18       16.58       13.83      6.68 o
   1   4  18        0.13       -4.20      4.20 o
   2   4  18        7.49        3.24      4.37 o
   3   4  18       25.38       25.69      5.02 o
   4   4  18       71.75       87.86      5.93 o
   5   4  18       20.08       19.64      5.02 o
   6   4  18       24.91       25.62      7.28 o
   1   5  18        8.30       -3.93      4.90 o
   2   5  18        3.45       -4.59      4.59 o
   3   5  18        7.50       -4.82      4.82 o
   4   5  18       17.03       18.11      6.05 o
   5   5  18      188.21      235.82      9.37 o
   0   6  18        0.67       -7.20      8.37 o
   1   6  18      129.70      136.98      8.20 o
   2   6  18       68.09       86.76      8.46 o
   3   6  18       57.94       44.05      7.41 o
   1   1  19       42.59       44.83      4.23 o
   2   1  19       33.05       32.62      4.15 o
   3   1  19        8.80        8.61      3.96 o
   4   1  19       16.04       15.42      4.27 o
   5   1  19       32.76       32.48      5.16 o
   6   1  19       13.39        8.85      5.95 o
   0   2  19       43.71       29.07      5.81 o
   1   2  19       17.06       20.56      4.15 o
   2   2  19      175.56      199.60      5.94 o
   3   2  19        3.66        7.04      4.26 o
   4   2  19       83.89      100.65      5.71 o
   5   2  19        1.39       -4.19      4.67 o
   6   2  19      161.02      164.62      8.60 o
   1   3  19      232.85      281.60      6.98 o
   2   3  19       14.68       12.03      4.68 o
   3   3  19       20.32       19.95      4.77 o
   4   3  19        0.26       -4.73      4.73 o
   5   3  19       33.73       28.06      5.53 o
   0   4  19      743.61      803.89     23.52 o
   1   4  19       94.86      138.80      6.66 o
   2   4  19       89.45       86.54      5.89 o
   3   4  19       27.54       41.42      6.09 o
   4   4  19      217.41      263.62      9.89 o
   1   5  19       76.96       79.53      7.01 o
   2   5  19        2.51       -5.87      5.87 o
   3   5  19        0.41       -5.81      5.81 o
   0   0  20       11.83        8.56      8.20 o
   1   0  20      334.45      418.90     16.67 o
   2   0  20       12.16       10.32      5.81 o
   3   0  20       22.64       13.25      6.03 o
   4   0  20        0.05       -3.21      6.35 o
   5   0  20      166.94      191.00     12.55 o
   1   1  20        2.58       -3.99      3.99 o
   2   1  20       32.21       13.81      4.19 o
   3   1  20        4.18       -1.44      4.27 o
   4   1  20        0.07       -4.54      4.54 o
   5   1  20        0.72       -5.20      5.20 o
   0   2  20      119.56      170.91      8.70 o
   1   2  20       65.68       82.37      5.29 o
   2   2  20       39.99       35.67      4.93 o
   3   2  20      170.00      212.68      6.85 o
   4   2  20        1.28       -3.06      5.28 o
   1   3  20       15.43        7.26      5.33 o
   2   3  20        2.28       -5.33      5.33 o
   3   3  20       15.63        9.47      5.63 o
   4   3  20       12.04        1.55      5.76 o
   0   4  20       11.52       13.09      8.82 o
   1   4  20       45.96       44.48      6.56 o
   2   4  20       18.64       27.96      6.08 o
   1   1  21       14.17        2.52      4.83 o
   2   1  21        0.05       -4.95      4.95 o
   3   1  21        2.27       -5.06      5.06 o
   0   2  21      250.26      288.78     18.91 o
   1   2  21        4.20        8.27      5.71 o
   2   2  21       30.63       36.45      6.04 o
 
